# Supplementary material for: Artemisia gmelinii Extract Attenuates Particulate Matter-Induced Neutrophilic Inflammation in a Mouse Model of Lung Injury
Source: Antioxidants (Basel). 2023 Aug 9;12(8):1591. doi: 10.3390/antiox12081591 (PMC10451698; doi:10.3390/antiox12081591)
Supplement: Supplementary file 1 [file antioxidants-12-01591-s001.zip]

Archive with 1 entries (1 files):
- antioxidants-2440525-for publish-supplementary.pdf
